# Supplementary material for: Behavioral responses of a clonal fish to perceived predation risk
Source: PeerJ. 2024 Jun 18;12:e17547. doi: 10.7717/peerj.17547 (PMC11192026; doi:10.7717/peerj.17547)
Supplement: Supplemental Information 1 [file peerj-12-17547-s001.rmd]

---
title: "YSP 2022_Aggression and social behavior under risk"
author: "K Laskowski"
date: "`r Sys.Date()`"
output:
  pdf_document: default
  html_document: default
---

In Summer 2022, our two YSP students Sophia and Ishita tested whether Amazon mollies altered their 1) aggressive and 2) sociable behavior when under the threat of predation risk. They designed two assays to measure these behaviors and then repeatedly measured individual fish in either or both contexts (with risk, or without risk). 

Aggressive behavior: 
Study measures bites as count data for the duration of an 5 minute trial Absence of risk (N = 10), Presence of risk (N = 10) were tested 2x each for their specific treatment (testing interval = 8 days). No individual experienced both treatments. 1 individual per treatment died (Total N = 18, or N = 9 per treatment)

Sociabillity:
Study measures association time with conspecific 3N  for the duration of an 15 minute trial. N = 10 3N mollies. All fish experienced both treatments in a balanced design. Each fish was tested in control and presence settings (3 trials each, for a total of 6 trials per fish). No deaths.

# Load data

```{r}
library(lme4)
library(lmerTest)
library(tidyverse)
library(patchwork)
library(ggplot2)
library(dplyr)
library(ggpubr)
library(MuMIn)

#Kate's computer
setwd("C:/Users/katel/Box Sync/YSP data")

agg.data <- read.csv("Aguinaga et al_ Risk response data_for deposit.csv")
social.data <- read.csv("Aguinaga et al_Sociability data_for deposit.csv")


#jons computer
agg.data <- read.csv("C:/Users/jaguinag/Box/Laskowski Lab/Jon/Young Scholars Program/YSP 2022/YSP 2022 Manuscript/Aguinaga et al_ Risk response data_for deposit.csv")

social.data <- read.csv("C:/Users/jaguinag/Box/Laskowski Lab/Jon/Young Scholars Program/YSP 2022/YSP 2022 Manuscript/Aguinaga et al_Sociability data_for deposit.csv")

head(agg.data)
head(social.data)
```

# Data cleaning

Jon provided the data in a few different files. Here I clean up the data to compile each behavioral assay into one data file. This code no longer needs to be run as the cleaned files are loaded up above. 

```{r data cleaning, eval = F}

dataAbsence <- read.csv("IshitaYSPAbsenceCSV.csv")

data <- dataAbsence %>%
  select(ID, T1A, T2A) %>%
  pivot_longer(!ID, names_to = "trial", values_to = "bites") %>%
  mutate(trial = replace(trial, trial == "T1A", 1),
         trial = replace(trial, trial == "T2A", 2),
         context = "Predator absent")

dataPresence <- read.csv("IshitaYSPPresenceCSV.csv")

data2 <- dataPresence %>%
  pivot_longer(!ID, names_to = "trial", values_to = "bites") %>%
  mutate(trial = replace(trial, trial == "T1P", 1),
         trial = replace(trial, trial == "T2P", 2),
         context = "Predator present")

risk.behav <- rbind(data, data2)
write.csv(risk.behav, file = "Risk response YSP.csv")

####

sophia <- read.csv("SophiaYSPCSV.csv")

sophia2 <- sophia %>%
 pivot_longer(!ID, names_to = "trial", values_to = "total_time") %>%
  mutate(context = ifelse(trial == "T1A" | trial == "T2A" | trial == "T3A", "Predator absent", "Predator present")) %>%
  mutate(trial = replace(trial, trial == "T1A" | trial == "T4P", 1),
         trial = replace(trial, trial == "T2A" | trial == "T5P", 2),
         trial = replace(trial, trial == "T3A" | trial == "T6P", 3))

write.csv(sophia2, file = "sociability YSP.csv")

```

# Aggression data 

Testing to see whether number of bites differs based on the context (pred present, pred absent) or across trials. 
```{r aggression testing}

mod1.agg <- lmer(bites ~ trial *context + (1|ID), data = agg.data)
ranova(mod1.agg) # no evidence of individual differences here
anova(mod1.agg) # no evidence of strong differences across context, or trial 
summary(mod1.agg)

```
Because we have such a small sample size though and we didn't necessary expect there to be a strong interaction between context and trial, let's remove that interaction and re-run the model

```{r}
mod2.agg <- lmer(bites ~ trial  + context + (1|ID), data = agg.data)
ranova(mod2.agg)
anova(mod2.agg)
summary(mod2.agg)
r.squaredGLMM(mod2.agg)
```

Getting lots of singular fit warnings because ID accounts for no variance so will re-run without ID results still the same - no strong difference in bites across trials or contexts

```{r}
mod1.agglm <- lm(bites ~ trial*context, data = agg.data)
anova(mod1.agglm)
```

# Sociability data

Now let's compare whether total time spent associating with a conspecific differed across contexts or trials

```{r sociability}

mod1.soc <- lmer(total_time ~ trial * context + (1|ID), data = social.data)
ranova(mod1.soc) # significant effect of individual
anova(mod1.soc)
summary(mod1.soc)

```

Again because our sample size is so small and we didn't really expect a strong interaction, let's remove the interaction and re-run the model 

We see a significant effect of individual and context - fish spend more time associating with their conspecific when a predator is present (which is exactly we expect it). We should report the parameter estimates, se and t-values from the summary and then the F-stats and p-values from teh anova()

```{r}
mod2.soc <- lmer(total_time ~ trial + context + (1|ID), data = social.data)
ranova(mod2.soc)
anova(mod2.soc)
summary(mod2.soc)
r.squaredGLMM(mod2.soc)

```

We can also estimate the repeatability of individual - about 0.25
```{r}
summary(mod2.soc)
6676/(6676+19519)
```

While the interaction between trial and context is not significant, the graph makes it appear that there could be a slight trend for greater habituation in the control fish, compared to the predator cue fish. As such, we'll perform a post hoc to look at this in more detail. We recognize that these results should be interpreted very cautiously and are more just descriptive of the patterns we're seeing rather than a proper test. 

```{r}

social.control <- social.data %>%
  filter(context == "Predator absent")

social.pred <- social.data %>%
  filter(context == "Predator present")

control1 <- lmer(total_time ~trial + (1|ID), data = social.control)
anova(control1)
summary(control1)

pred1 <- lmer(total_time ~ trial + (1|ID), data = social.pred)
anova(pred1)
summary(pred1)

```


# Figures 

```{r}

#agg.data <- read.csv("Aguinaga et al_ Risk response data_for deposit.csv")
#social.data <- read.csv("Aguinaga et al_Sociability data_for deposit.csv")

agg.data$trial <- factor(agg.data$trial)
social.data$trial <- factor(social.data$trial)

agg.data$trial <- factor(agg.data$trial)
social.data$trial <- factor(social.data$trial)

agg.data <- agg.data%>%
  mutate(context = recode(context, 
                          "Predator absent" = "Control",
                          "Predator present" = "Risk cue"))

social.data <- social.data%>%
  mutate(context = recode(context, 
                          "Predator absent" = "Control",
                          "Predator present" = "Risk cue"))

agg.plot <- ggplot(agg.data, aes(x = trial, y = bites, fill = context)) +
  stat_summary(fun.y = "mean", geom = "point", position = position_dodge(0.8), size = 4, show.legend = FALSE) +
  geom_line(data = agg.data[agg.data$context =="Control",], 
            aes(x = trial, y = bites, group = ID, color = context), 
            position = position_nudge(x = -0.19),
            linewidth = 0.5, color = "orchid", alpha = 0.7) +
  geom_point(data = agg.data[agg.data$context =="Control",], 
             aes(x = trial, y = bites, group = ID, color = context), 
             position = position_nudge(x = -0.19),
             size = 2, shape = 21, fill = "orchid") +
  geom_line(data = agg.data[agg.data$context =="Risk cue",], 
            aes(x = trial, y = bites, group = ID, color = context), 
            position = position_nudge(x = 0.19),
            linewidth = 0.5, color = "turquoise", alpha = 0.7) +
  geom_point(data = agg.data[agg.data$context == "Risk cue",], 
             aes(x = trial, y = bites, group = ID, color = context), 
             position = position_nudge(x = 0.19),
             size = 2, shape = 21, fill = "turquoise") +
  geom_boxplot(data = agg.data, aes(x = trial, y = bites, fill = context), alpha = 0.7) +
  scale_fill_manual(values = c("orchid", "turquoise")) +
  ylab("Number of bites") +
  xlab("") +
  theme_classic() +
  theme(legend.title = element_blank(),
       legend.position = c(0.18, 0.8),
        legend.text = element_text(size = 10)) +
  annotate("text", label = "a.", x = 0.5, y = 180, size = 6)


soc.plot <- ggplot(social.data, aes(x = trial, y = total_time, fill = context)) + 
  stat_summary(fun.y = "mean", geom = "point", position = position_dodge(0.8), size = 4, show.legend = FALSE) +
  geom_line(data = social.data[social.data$context =="Control",], 
            aes(x = trial, y = total_time, group = ID, color = context), 
            position = position_nudge(x = -0.19),
            linewidth = 0.5, color = "orchid", alpha = 0.7) +
  geom_point(data = social.data[social.data$context =="Control",], 
             aes(x = trial, y = total_time, group = ID, color = context), 
             position = position_nudge(x = -0.19),
             size = 2, shape = 21, fill = "orchid") +
  geom_line(data = social.data[social.data$context =="Risk cue",], 
            aes(x = trial, y = total_time, group = ID, color = context), 
            position = position_nudge(x = 0.19),
            linewidth = 0.5, color = "turquoise", alpha = 0.7) +
  geom_point(data = social.data[social.data$context == "Risk cue",], 
             aes(x = trial, y = total_time, group = ID, color = context), 
             position = position_nudge(x = 0.19),
             size = 2, shape = 21, fill = "turquoise") +
  geom_boxplot(data = social.data, aes(x = trial, y = total_time, fill = context), alpha = 0.7) +
  scale_fill_manual(values = c("orchid", "turquoise")) +
  ylab("Total time with conspecific (sec)") +
  xlab("Trial") +
  theme_classic() +
  theme(legend.title = element_blank(),
        legend.position = "none") +
    annotate("text", label = "b.", x = 0.55, y = 820, size = 6)


fig <- ggpubr::ggarrange(agg.plot, soc.plot, ncol = 1)

ggsave(fig, file = "YSP figures.png", height = 180, width = 120, units = "mm", dpi = 600)

# ggsave(fig, file = "YSP figures.pdf", height = 180, width = 120, units = "mm", dpi = 600)

#NB: I removed one of the legend keys in Adobe after the fact as I could not figure it out in R!

```
