# Supplementary material for: Behavioral responses of a clonal fish to perceived predation risk
Source: PeerJ. 2024 Jun 18;12:e17547. doi: 10.7717/peerj.17547 (PMC11192026; doi:10.7717/peerj.17547)
Supplement: Supplemental Information 2 — The raw data shows behavior under control and predation contexts for the social behavioral assays. [file peerj-12-17547-s002.csv]

	ID	trial	total_time	context
1	GYPP	1	587.512	Predator absent
2	GYPP	2	322.198	Predator absent
3	GYPP	3	300.258	Predator absent
4	GYPP	1	734.612	Predator present
5	GYPP	2	782.018	Predator present
6	GYPP	3	596.894	Predator present
7	PGPG	1	551.315	Predator absent
8	PGPG	2	562.934	Predator absent
9	PGPG	3	610.78	Predator absent
10	PGPG	1	501.034	Predator present
11	PGPG	2	754.495	Predator present
12	PGPG	3	737.882	Predator present
13	PGYY	1	648.178	Predator absent
14	PGYY	2	767.807	Predator absent
15	PGYY	3	277.702	Predator absent
16	PGYY	1	763.144	Predator present
17	PGYY	2	805.664	Predator present
18	PGYY	3	759.47	Predator present
19	PGPP	1	600.912	Predator absent
20	PGPP	2	611.318	Predator absent
21	PGPP	3	486.213	Predator absent
22	PGPP	1	615.094	Predator present
23	PGPP	2	560.377	Predator present
24	PGPP	3	363.346	Predator present
25	PGGY	1	447.517	Predator absent
26	PGGY	2	30.342	Predator absent
27	PGGY	3	309.855	Predator absent
28	PGGY	1	688.486	Predator present
29	PGGY	2	416.073	Predator present
30	PGGY	3	191.083	Predator present
31	GYYP	1	379.701	Predator absent
32	GYYP	2	473.971	Predator absent
33	GYYP	3	529.382	Predator absent
34	GYYP	1	592.226	Predator present
35	GYYP	2	252.497	Predator present
36	GYYP	3	617.438	Predator present
37	PGGG	1	652.582	Predator absent
38	PGGG	2	829.584	Predator absent
39	PGGG	3	416.746	Predator absent
40	PGGG	1	596.874	Predator present
41	PGGG	2	789.887	Predator present
42	PGGG	3	618.561	Predator present
43	PGYP	1	472.091	Predator absent
44	PGYP	2	396.478	Predator absent
45	PGYP	3	416.502	Predator absent
46	PGYP	1	690.017	Predator present
47	PGYP	2	379.215	Predator present
48	PGYP	3	567.144	Predator present
49	GYPG	1	549.173	Predator absent
50	GYPG	2	438.027	Predator absent
51	GYPG	3	334.727	Predator absent
52	GYPG	1	505.14	Predator present
53	GYPG	2	326.406	Predator present
54	GYPG	3	516.874	Predator present
55	GYGG	1	454.792	Predator absent
56	GYGG	2	678.792	Predator absent
57	GYGG	3	360.982	Predator absent
58	GYGG	1	569.603	Predator present
59	GYGG	2	779.21	Predator present
60	GYGG	3	530.7	Predator present
