# Supplementary material for: Behavioral responses of a clonal fish to perceived predation risk
Source: PeerJ. 2024 Jun 18;12:e17547. doi: 10.7717/peerj.17547 (PMC11192026; doi:10.7717/peerj.17547)
Supplement: Supplemental Information 3 — The raw data shows behavior under control and predation contexts for the aggression behavioral assays. [file peerj-12-17547-s003.csv]

	ID	trial	bites	context
1	GGGG	1	27	Predator absent
2	GGGG	2	41	Predator absent
3	GYYY	1	29	Predator absent
4	GYYY	2	84	Predator absent
5	GGYP	1	96	Predator absent
6	GGYP	2	0	Predator absent
7	GGYY	1	94	Predator absent
8	GGYY	2	137	Predator absent
9	YPPP	1	92	Predator absent
10	YPPP	2	55	Predator absent
11	GGPG	1	75	Predator absent
12	GGPG	2	17	Predator absent
13	PPGG	1	0	Predator absent
14	PPGG	2	115	Predator absent
15	PPPG	1	87	Predator absent
16	PPPG	2	85	Predator absent
17	PPYP	1	106	Predator absent
18	PPYP	2	87	Predator absent
19	GYGY	1	53	Predator present
20	GYGY	2	181	Predator present
21	GGGY	1	0	Predator present
22	GGGY	2	115	Predator present
23	PPGY	1	108	Predator present
24	PPGY	2	36	Predator present
25	YPGY	1	163	Predator present
26	YPGY	2	0	Predator present
27	YPGG	1	0	Predator present
28	YPGG	2	0	Predator present
29	GGPP	1	18	Predator present
30	GGPP	2	57	Predator present
31	YPYY	1	81	Predator present
32	YPYY	2	3	Predator present
33	PPYY	1	0	Predator present
34	PPYY	2	107	Predator present
35	YPPG	1	127	Predator present
36	YPPG	2	173	Predator present
